# Supplementary material for: Toll-like Receptor Expression in Pelodiscus sinensis Reveals Differential Responses after Aeromonas hydrophila Infection
Source: Genes (Basel). 2024 Sep 20;15(9):1230. doi: 10.3390/genes15091230 (PMC11431187; doi:10.3390/genes15091230)
Supplement: Supplementary file 1 [file genes-15-01230-s001.zip]

Archive with 1 entries (1 files):
- genes-3147004-supplementary.pdf
